# Supplementary material for: When the Poisson Ratio of Polymer Networks and Gels Is Larger Than 0.5?
Source: Gels. 2024 Jul 16;10(7):463. doi: 10.3390/gels10070463 (PMC11275295; doi:10.3390/gels10070463)
Supplement: Supplementary file 1 [file gels-10-00463-s001.zip]

Archive with 1 entries (1 files):
- gels-3085111-supplementary.pdf
